# Supplementary material for: Effect of Glycine Betaine on Chilling Injury in Eggplant Peel Revealed by FTIR Spectroscopy
Source: Foods. 2026 May 13;15(10):1704. doi: 10.3390/foods15101704 (PMC13205402; doi:10.3390/foods15101704)
Supplement: Supplementary file 1 [file foods-15-01704-s001.zip]

Archive with 1 entries (1 files):
- foods-4262712-supplementary.pdf
